# Supplementary material for: Antimicrobial and Anti-Inflammatory Activity of N-(2-Bromo-phenyl)-2-hydroxy-benzamide Derivatives and Their Inclusion Complexes
Source: Pharmaceutics. 2025 Jul 2;17(7):869. doi: 10.3390/pharmaceutics17070869 (PMC12300325; doi:10.3390/pharmaceutics17070869)
Supplement: Supplementary file 1 [file pharmaceutics-17-00869-s001.zip]

Archive with 1 entries (1 files):
- pharmaceutics-3702587-supplementary.pdf
